# Supplementary material for: A Novel Cyclized Polyacrylonitrile Binder Strategy for Efficient Oxygen Evolution Reaction Catalysts
Source: Polymers (Basel). 2025 Sep 13;17(18):2477. doi: 10.3390/polym17182477 (PMC12473700; doi:10.3390/polym17182477)
Supplement: Supplementary file 1 [file polymers-17-02477-s001.zip]

Archive with 1 entries (1 files):
- polymers-3854448-supplementary.pdf
